# Supplementary material for: Performance of Fatty Liver Index in Identifying Non-Alcoholic Fatty Liver Disease in Population Studies. A Meta-Analysis
Source: J Clin Med. 2021 Apr 26;10(9):1877. doi: 10.3390/jcm10091877 (PMC8123596; doi:10.3390/jcm10091877)
Supplement: Supplementary file 1 [file jcm-10-01877-s001.zip]

Archive with 7 entries (6 files):
- jcm-1185782-supply/
- jcm-1185782-supply/Figure S1_R1.pdf
- jcm-1185782-supply/Figure S2_R1.pdf
- jcm-1185782-supply/Table S1.pdf
- jcm-1185782-supply/Table S2.pdf
- jcm-1185782-supply/Table S3_R1.pdf
- jcm-1185782-supply/Table S4.pdf
